# Supplementary material for: Validation of the Electrophilic Allergen Screening Assay for Detection of Key Event 1 of the Skin Sensitization Adverse Outcome Pathway
Source: Toxics. 2026 Jun 11;14(6):511. doi: 10.3390/toxics14060511 (PMC13307052; doi:10.3390/toxics14060511)
Supplement: Supplementary file 1 [file toxics-14-00511-s001.zip]

Archive with 1 entries (1 files):
- toxics-4275763-supplementary.pdf
